# Supplementary material for: Large household reduces dementia mortality: A cross-sectional data analysis of 183 populations
Source: PLoS One. 2022 Mar 3;17(3):e0263309. doi: 10.1371/journal.pone.0263309 (PMC8893634; doi:10.1371/journal.pone.0263309)
Supplement: S1 Data — (XLSX) [file pone.0263309.s001.xlsx]

## Sheet: Sheet1
Raw/Logged Data Line	Household size	Dementia mortality, self cal	Life e(60) WHO	GDP pc ppp 2010	Urban population % 2010	WHO RO	World Bank	UN Devloped/Transition/Developing X 3	ACD	OECD	Arab World	LAC	SADC	APEC	Persons, Total population x 1,000	Persons, # of deaths	MortalityDementia Mortality 2016 Alzheimer disease and other dementias 2016	PrevalenceDementia Mortality 2016Alzheimer disease and other dementias
Afghanistan	8	6.81912	16	1659.51	23.737	AFRO	LI	Developing	ACD						34656	2.36324	6.81912	6.81912
Albania	3.9	38.3467	19	9627.94	52.163	EURO	UMI	Transition							2926	1.12203	38.3467	38.3467
Algeria	5.9	28.1881	18	12610.2	67.54	AFRO	UMI	Developing			Arab				40606	11.4461	28.1881	28.1881
Angola		7.01907	16	6228.34	59.783	AFRO	LMI	Developing					SADC		28813	2.0224	7.01907	7.01907
Antigua and Barbuda		5.05424	22	18824.1	26.238	PAHO	HI	Developing				LAC			101	0.00510478	5.05424	5.05424
Argentina	3.3	8.58186	21	18333.5	90.849	PAHO	UMI	Developing				LAC			43847	3.76289	8.58186	8.58186
Armenia	3.8	36.1607	17	6567.26	63.44	EURO	UMI	Transition							2925	1.0577	36.1607	36.1607
Australia	2.5	60.2742	25	39274.8	85.182	WPRO	HI	Developed		OECD				APEC	24126	14.5417	60.2742	60.2742
Austria	2.3	31.267	24	42047	57.399	EURO	HI	Developed		OECD					8712	2.72398	31.267	31.267
Azerbaijan	4.5	14.7173	19	15627.6	53.406	EURO	UMI	Transition							9725	1.43126	14.7173	14.7173
Bahamas	3.4	17.4345	21	28630.9	82.427	PAHO	HI	Developing				LAC			391	0.0681688	17.4345	17.4345
Bahrain	5.9	7.74284	20	39749.8	88.634	EURO	HI	Developing	ACD		Arab				1425	0.110335	7.74284	7.74284
Bangladesh	4.5	8.80002	18	2393.32	30.462	SEARO	LMI	Developing	ACD						162952	14.3398	8.80002	8.80002
Barbados	2.9	36.5381	23	16092.7	31.87	PAHO	HI	Developing				LAC			285	0.104134	36.5381	36.5381
Belarus	2.4	41.9795	19	15931.7	74.672	EURO	UMI	Transition							9480	3.97966	41.9795	41.9795
Belgium	2.3	75.7684	23	40091	97.651	EURO	HI	Developed		OECD					11358	8.60577	75.7684	75.7684
Belize	4.1	12.1546	21	7710.92	45.228	PAHO	UMI	Developing				LAC			367	0.0446074	12.1546	12.1546
Benin	5	8.25267	16	1781.99	43.093	AFRO	LI	Developing							10872	0.89723	8.25267	8.25267
Bhutan	4.5	10.4053	19	6289.81	34.793	SEARO	LMI	Developing	ACD						798	0.0830344	10.4053	10.4053
Bolivia (Plurinational State of)	3.5	18.2124	19	5298.08	66.43	PAHO	LMI	Developing				LAC			10888	1.98297	18.2124	18.2124
Bosnia and Herzegovina	3.1	55.2666	21	9305.8	45.558	EURO	UMI	Developing							3517	1.94373	55.2666	55.2666
Botswana	3.7	10.0171	18	12788.8	62.412	AFRO	UMI	Developing					SADC		2250	0.225386	10.0171	10.0171
Brazil	3.3	11.654	21	14243.5	84.335	PAHO	UMI	Developing				LAC			207653	24.1998	11.654	11.654
Brunei Darussalam		14.6977	21	78923.4	74.961	WPRO	HI	Developing	ACD					APEC	423	0.0621714	14.6977	14.6977
Bulgaria	2.3	3.38564	19	14934	72.302	EURO	UMI	Developing							7131	0.24143	3.38564	3.38564
Burkina Faso	5.7	6.2062	15	1394.58	24.633	AFRO	LI	Developing							18646	1.15721	6.2062	6.2062
Burundi	4.8	5.84929	16	711.397	10.642	AFRO	LI	Developing							10524	0.615579	5.84929	5.84929
Cambodia	4.6	15.706	24	2471.89	20.294	WPRO	LMI	Developing	ACD						15762	2.47558	15.706	15.706
Cameroon	5.2	8.66443	16	2870.56	51.559	AFRO	LMI	Developing							23439	2.03086	8.66443	8.66443
Canada	2.3	69.8855	25	40027.2	80.937	PAHO	HI	Developed		OECD				APEC	36290	25.3615	69.8855	69.8855
Cape Verde	4.2	18.7799	20	5710.34	61.821	AFRO	LMI	Developing							540	0.101412	18.7799	18.7799
Central African Republic	4.9	9.43453	16	863.32	38.904	AFRO	LI	Developing							4595	0.433516	9.43453	9.43453
Chad	5.8	6.15398	15	1886.25	21.985	AFRO	LI	Developing							14453	0.889435	6.15398	6.15398
Chile	3.6	20.089	24	18265.3	87.074	PAHO	HI	Developing		OECD		LAC		APEC	17910	3.59795	20.089	20.089
China	3.1	39.9225	19	9333.12	49.226	WPRO	UMI	Developing	ACD					APEC	1411415	563.472	39.9225	39.9225
Colombia	3.5	3.31946	25	10572.7	77.964	PAHO	UMI	Developing				LAC			48653	1.61502	3.31946	3.31946
Comoros	5.4	9.0175	16	2377.1	27.973	AFRO	LMI	Developing			Arab		SADC		796	0.0717793	9.0175	9.0175
Congo	4.3	10.9793	17	5081.43	63.256	AFRO	LMI	Developing							5126	0.562801	10.9793	10.9793
Costa Rica	3.5	11.8378	23	12737	71.736	PAHO	UMI	Developing				LAC			4857	0.574964	11.8378	11.8378
Côte d'Ivoire	5.4	6.72426	16	2635.84	47.33	AFRO	LMI	Developing							23696	1.59338	6.72426	6.72426
Croatia	2.8	26.188	21	19232.7	55.155	EURO	HI	Developed							4213	1.1033	26.188	26.188
Cuba	3.2	45.3989	22		76.597	PAHO	UMI	Developing				LAC			11476	5.20998	45.3989	45.3989
Cyprus	2.8	28.311	24	33263	67.551	EURO	HI	Developed							1170	0.331239	28.311	28.311
Czechia	2.3	29.1315	21	27694.4	73.255	EURO	HI	Developed		OECD					10611	3.09114	29.1315	29.1315
Democratic People's Republic of Korea	3.9	24.5183	17		60.377	SEARO	LI	Developing							25369	6.22004	24.5183	24.5183
Democratic Republic of the Congo	5.3	8.48394	15	646.856	40.013	AFRO	LI	Developing					SADC		78736	6.67991	8.48394	8.48394
Denmark	2.1	71.7809	23	43041.5	86.795	EURO	HI	Developed		OECD					5712	4.10012	71.7809	71.7809
Djibouti		12.1098	16		76.999	EMRO	LMI	Developing			Arab				942	0.114074	12.1098	12.1098
Dominican Republic	3.5	18.7409	23	10907.4	73.753	PAHO	UMI	Developing				LAC			10649	1.99571	18.7409	18.7409
Ecuador	3.8	4.08311	22	9163.16	62.69	PAHO	UMI	Developing				LAC			16385	0.669018	4.08311	4.08311
Egypt	4.1	18.7661	17	9659.49	43.019	EMRO	LMI	Developing			Arab				95689	17.9571	18.7661	18.7661
El Salvador	4.1	32.5719	22	6173.32	65.452	PAHO	LMI	Developing				LAC			6345	2.06669	32.5719	32.5719
Equatorial Guinea	4.7	14.1722	16	33041.2	65.94	AFRO	UMI	Developing							1221	0.173042	14.1722	14.1722
Eritrea		8.79181	15	1387.71	35.175	AFRO	LI	Developing							4955	0.435634	8.79181	8.79181
Estonia	2.3	11.124	21	21602.7	68.094	EURO	HI	Developed		OECD					1312	0.145946	11.124	11.124
Ethiopia	4.6	8.12124	18	1052.1	17.319	AFRO	LI	Developing							102403	8.3164	8.12124	8.12124
Fiji	4.8	0.27314	17	7203.37	52.171	WPRO	UMI	Developing							899	0.00245553	0.27314	0.27314
Finland	2.1	175.066	24	38775.2	83.77	EURO	HI	Developed		OECD					5503	9.63388	175.066	175.066
France	2.3	76.5645	25	35935	78.369	EURO	HI	Developed		OECD					64721	49.5533	76.5645	76.5645
Gabon	4.1	20.1997	18	15045.2	85.533	AFRO	UMI	Developing							1980	0.399953	20.1997	20.1997
Gambia	8.2	6.99428	17	1610.98	55.662	AFRO	LI	Developing							2039	0.142613	6.99428	6.99428
Georgia	3.4	56.6776	20	6597.57	55.535	EURO	UMI	Transition							3925	2.2246	56.6776	56.6776
Germany	2.1	59.5369	24	39225.6	76.966	EURO	HI	Developed		OECD					81915	48.7697	59.5369	59.5369
Ghana	3.5	9.47221	17	2997.5	50.713	AFRO	LMI	Developing							28207	2.67183	9.47221	9.47221
Greece	2.4	18.6467	24	28175.9	76.292	EURO	HI	Developed		OECD					11184	2.08545	18.6467	18.6467
Grenada		5.20519	19	10952	35.865	PAHO	UMI	Developing				LAC			107	0.00556955	5.20519	5.20519
Guatemala	4.8	2.32582	21	6578.23	48.403	PAHO	UMI	Developing				LAC			16582	0.385668	2.32582	2.32582
Guinea	5.3	7.23754	16	1541.71	33.678	AFRO	LI	Developing							12396	0.897165	7.23754	7.23754
Guinea-Bissau		4.93718	15	1372.04	40.111	AFRO	LI	Developing							1816	0.0896592	4.93718	4.93718
Guyana	3.8	1.99313	15	5729.56	26.634	PAHO	UMI	Developing				LAC			773	0.0154069	1.99313	1.99313
Haiti	4.4	10.1042	17	1471.65	47.509	PAHO	LI	Developing				LAC			10847	1.096	10.1042	10.1042
Honduras	3.9	14.3426	22	3890.85	51.885	PAHO	LMI	Developing				LAC			9113	1.30704	14.3426	14.3426
Hungary	2.4	37.0055	20	21555.9	68.911	EURO	HI	Developed		OECD					9753	3.60915	37.0055	37.0055
Iceland	2.6	69.6777	25	38535.3	93.574	EURO	HI	Developed		OECD					332	0.23133	69.6777	69.6777
India	4.8	10.637	17	4315.6	30.93	SEARO	LMI	Developing	ACD						1324171	140.852	10.637	10.637
Indonesia	4	20.9651	18	8262.9	49.914	SEARO	LMI	Developing	ACD					APEC	261115	54.743	20.9651	20.9651
Iran (Islamic Republic of)	3.5	25.5287	20	17579.9	70.626	EMRO	UMI	Developing	ACD						80277	20.4937	25.5287	25.5287
Iraq	7.7	9.73579	18	12460.3	69.103	EMRO	UMI	Developing			Arab				37203	3.62201	9.73579	9.73579
Ireland	2.7	53.0211	24	43298.7	61.542	EURO	HI	Developed		OECD					4726	2.50578	53.0211	53.0211
Israel	3.1	27.7029	24	28828.3	91.826	EURO	HI	Developing		OECD					8192	2.26942	27.7029	27.7029
Italy	2.4	59.6378	25	35042.2	68.327	EURO	HI	Developed		OECD					59430	35.4427	59.6378	59.6378
Jamaica	3.1	27.6629	21	7837.38	53.743	PAHO	UMI	Developing				LAC			2881	0.796967	27.6629	27.6629
Japan	2.4	26.9194	26	35000.3	90.812	SEARO	HI	Developed	ACD	OECD				APEC	127749	34.3893	26.9194	26.9194
Jordan	4.8	18.1242	19	9281.15	86.088	EMRO	UMI	Developing			Arab				9456	1.71383	18.1242	18.1242
Kazakhstan	3.5	17.7564	16	19690	56.827	EURO	UMI	Transition	ACD						17988	3.19401	17.7564	17.7564
Kenya	3.9	5.29427	18	2425.84	23.571	AFRO	LMI	Developing							48462	2.56571	5.29427	5.29427
Kiribati	6	13.4884	17	1721.07	47.39	WPRO	LMI	Developing							114	0.0153768	13.4884	13.4884
Kuwait	5.8	0.124472	21	73682.9	100	EMRO	HI	Developing	ACD		Arab				4053	0.00504487	0.124472	0.124472
Kyrgyzstan	4.2	0.875182	17	2733.73	35.306	EURO	LMI	Transition	ACD						5956	0.0521258	0.875182	0.875182
Lao People's Democratic Republic	5.3	14.9999	17	4133.44	30.064	WPRO	LMI	Developing	ACD						6758	1.01369	14.9999	14.9999
Latvia	2.4	14.2236	20	17558.6	67.841	EURO	HI	Developed		OECD					1971	0.280347	14.2236	14.2236
Lebanon	4.3	57.0593	22	16119	87.334	EMRO	UMI	Developing			Arab				6007	3.42755	57.0593	57.0593
Lesotho	3.3	10.1341	16	2317.77	24.798	AFRO	LMI	Developing					SADC		2204	0.223355	10.1341	10.1341
Liberia	5	6.25431	16	1063.69	47.813	AFRO	LI	Developing							4614	0.288574	6.25431	6.25431
Libya	5.6	26.1912	20	29030.8	78.052	EMRO	UMI	Developing			Arab				6293	1.64821	26.1912	26.1912
Lithuania	2.4	12.6238	21	20090.7	66.757	EURO	HI	Developed		OECD					2908	0.367101	12.6238	12.6238
Luxembourg	2.4	42.737	25	85697	88.547	EURO	HI	Developed		OECD					576	0.246165	42.737	42.737
Madagascar	4.7	5.14778	17	1357.65	31.938	AFRO	LI	Developing					SADC		24895	1.28154	5.14778	5.14778
Malawi	4.5	7.40237	16	1012.07	15.544	AFRO	LI	Developing					SADC		18092	1.33924	7.40237	7.40237
Malaysia	4.6	21.8623	19	20680.3	70.912	WPRO	UMI	Developing	ACD					APEC	31187	6.81821	21.8623	21.8623
Maldives	5.2	17.8657	20	11762.6	36.434	SEARO	UMI	Developing							428	0.0764654	17.8657	17.8657
Mali	5.7	7.70253	15	1834.12	35.999	AFRO	LI	Developing							17995	1.38607	7.70253	7.70253
Malta	2.7	33.5031	24	27808.9	94.072	EURO	HI	Developed							429	0.143728	33.5031	33.5031
Mauritania	6.1	9.63248	16	3249.88	46.588	AFRO	LMI	Developing			Arab				4301	0.414293	9.63248	9.63248
Mauritius		3.06751	20	15616	41.555	AFRO	UMI	Developing					SADC		1262	0.038712	3.06751	3.06751
Mexico	3.7	3.14982	22	14858.5	77.815	PAHO	UMI	Developing		OECD		LAC		APEC	127540	4.01728	3.14982	3.14982
Micronesia (Federated States of)	6	14.7493	17	3230.95	22.298	EURO	LMI	Developing							105	0.0154867	14.7493	14.7493
Mongolia	3.6	7.97585	16	7552.67	67.567	WPRO	LMI	Developing							3027	0.241429	7.97585	7.97585
Montenegro	3.2	45.8514	20	13634.9	64.14	EURO	UMI	Transition							629	0.288405	45.8514	45.8514
Morocco	4.6	30.6323	18	6312.92	58.018	EMRO	LMI	Developing			Arab				35277	10.8062	30.6323	30.6323
Mozambique	4.4	7.81075	16	899.199	31.83	AFRO	LI	Developing					SADC		28829	2.25176	7.81075	7.81075
Myanmar	4.2	20.9331	17	3645.94	28.885	SEARO	LMI	Developing	ACD						52885	11.0704	20.9331	20.9331
Namibia	4.4	11.8386	18	8289.7	41.616	AFRO	UMI	Developing					SADC		2480	0.293598	11.8386	11.8386
Nepal	4.4	13.0369	17	1945.81	16.768	SEARO	LI	Developing	ACD						28983	3.77848	13.0369	13.0369
Netherlands	2.3	95.6392	24	44542.8	87.134	EURO	HI	Developed		OECD					16987	16.2462	95.6392	95.6392
New Zealand	2.7	48.5247	25	31265.7	86.16	WPRO	HI	Developed		OECD				APEC	4661	2.26174	48.5247	48.5247
Nicaragua	5.2	22.3737	21	3947.22	56.917	PAHO	LMI	Developing				LAC			6150	1.37598	22.3737	22.3737
Niger	7.1	5.40381	15	797.735	16.221	AFRO	LI	Developing							20673	1.11713	5.40381	5.40381
Nigeria	4.6	8.16333	16	4980.18	43.48	AFRO	LMI	Developing							185990	15.183	8.16333	8.16333
Norway	2.2	69.6334	24	58022	79.102	EURO	HI	Developed		OECD					5255	3.65924	69.6334	69.6334
Oman	8	8.96687	20	44418.8	75.161	EMRO	HI	Developing	ACD		Arab				4425	0.396784	8.96687	8.96687
Pakistan	6.8	8.9273	17	4196.96	34.997	EMRO	LMI	Developing	ACD						193203	17.2478	8.9273	8.9273
Panama	3.7	6.61359	23	15312.4	65.14	PAHO	LI	Developing				LAC			4034	0.266792	6.61359	6.61359
Papua New Guinea	5.3	7.45818	15	3127.02	13.019	WPRO	LMI	Developing						APEC	8085	0.602994	7.45818	7.45818
Paraguay	4.6	23.8939	21	9602.26	59.261	PAHO	UMI	Developing				LAC			6725	1.60687	23.8939	23.8939
Peru	3.8	24.3004	23	9755.15	76.43	PAHO	UMI	Developing				LAC		APEC	31774	7.7212	24.3004	24.3004
Philippines	4.7	1.01334	17	5483.62	45.332	WPRO	LMI	Developing	ACD					APEC	103320	1.04698	1.01334	1.01334
Poland	2.8	7.48928	21	21068.9	60.892	EURO	HI	Developed		OECD					38224	2.8627	7.48928	7.48928
Portugal	2.6	61.0309	24	27334.8	60.567	EURO	HI	Developed		OECD					10372	6.33013	61.0309	61.0309
Qatar	5.3	4.98992	22	122609	98.501	EMRO	HI	Developing	ACD		Arab				2570	0.128241	4.98992	4.98992
Republic of Korea	2.5	24.9264	24	30376.9	81.936	WPRO	HI	Developing	ACD	OECD				APEC	50792	12.6606	24.9264	24.9264
Republic of Moldova	2.8	4.54046	17	3831.75	42.62	EURO	LMI	Transition							4060	0.184343	4.54046	4.54046
Romania	2.7	11.1191	20	16966.4	53.829	EURO	UMI	Developed							19778	2.19914	11.1191	11.1191
Russian Federation	2.6	35.6622	17	20497.9	73.687	EURO	UMI	Transition						APEC	143965	51.3411	35.6622	35.6622
Rwanda	4.3	8.05034	18	1340.45	16.934	AFRO	LI	Developing							11918	0.95944	8.05034	8.05034
Saint Lucia		2.94471	21	11550	18.45	PAHO	UMI	Developing				LAC			178	0.00524158	2.94471	2.94471
Saint Vincent and the Grenadines		4.12989	21	9715	48.961	PAHO	UMI	Developing				LAC			110	0.00454288	4.12989	4.12989
Samoa		20.7368	19	5290.66	20.078	WPRO	UMI	Developing							195	0.0404368	20.7368	20.7368
Sao Tome and Principe	4	8.67293	18	2588.08	64.952	AFRO	LMI	Developing							200	0.0173459	8.67293	8.67293
Saudi Arabia	5.6	15.4305	19	44502.4	82.084	EMRO	HI	Developing	ACD		Arab				32276	4.98035	15.4305	15.4305
Senegal	8.3	7.97216	16	2669.42	43.773	AFRO	LMI	Developing							15412	1.22867	7.97216	7.97216
Serbia	2.9	24.3374	19	12075.3	54.993	EURO	UMI	Transition							8820	2.14656	24.3374	24.3374
Seychelles	3.8	38.0819	20	19953.2	53.336	AFRO	HI	Developing					SADC		94	0.035797	38.0819	38.0819
Sierra Leone	5.6	5.46274	13	1175.72	38.856	AFRO	LI	Developing							7396	0.404024	5.46274	5.46274
Singapore	3.3	0.562169	25	70657	100	WPRO	HI	Developing	ACD					APEC	5622	0.0316051	0.562169	0.562169
Slovakia	2.9	44.5524	21	24986.6	54.685	EURO	HI	Developed		OECD					5444	2.42543	44.5524	44.5524
Slovenia	2.5	8.13011	23	27766.4	52.658	EURO	HI	Developed							2078	0.168944	8.13011	8.13011
Solomon Islands	5.5	8.35167	17	1833.51	20.048	WPRO	LMI	Developing							599	0.0500265	8.35167	8.35167
Somalia	5.9	4.84337	16		39.31	EMRO	LI	Developing			Arab				14318	0.693474	4.84337	4.84337
South Africa	3.2	16.5546	16	11647.3	62.218	AFRO	UMI	Developing					SADC		56015	9.27305	16.5546	16.5546
South Sudan	5.9	6.66617	16		17.86	EMRO	LI	Developing							12231	0.81534	6.66617	6.66617
Spain	2.6	84.2492	25	31954.2	78.442	EURO	HI	Developed		OECD					46348	39.0478	84.2492	84.2492
Sri Lanka	3.8	38.0166	20	8357.03	18.226	SEARO	UMI	Developing	ACD						20798	7.90669	38.0166	38.0166
Sudan	5.6	11.8047	17	3298	33.089	EMRO	LMI	Developing			Arab				39579	4.67219	11.8047	11.8047
Suriname	3.9	20.1937	23	13924	66.344	PAHO	UMI	Developing				LAC			558	0.112681	20.1937	20.1937
Swaziland	4.7	7.14999	17	7148.91	22.48	EURO	LMI	Developing					SADC		1343	0.0960244	7.14999	7.14999
Sweden	2.2	96.522	24	41628	85.056	EURO	HI	Developed		OECD					9838	9.49583	96.522	96.522
Switzerland	2.2	85.4167	25	53119.4	73.607	EURO	HI	Developed		OECD					8402	7.17671	85.4167	85.4167
Syrian Arab Republic		20.0279	19		55.6	EMRO	LI	Developing			Arab				18430	3.69115	20.0279	20.0279
Tajikistan	6.3	9.96901	17	2063.72	26.52	EURO	LI	Transition	ACD						8735	0.870793	9.96901	9.96901
Thailand	3.7	57.1995	21	13213.7	43.856	SEARO	UMI	Developing	ACD					APEC	68864	39.3899	57.1995	57.1995
The former Yugoslav Republic of Macedonia	3.6	2.84425	19	11273.8	57.089	EURO	UMI	Transition							2081	0.0591889	2.84425	2.84425
Timor-Leste	5.8	10.7279	17	8681.32	27.732	SEARO	LMI	Developing							1269	0.136137	10.7279	10.7279
Togo	4.6	6.72743	17	1201.59	37.533	AFRO	LI	Developing							7606	0.511688	6.72743	6.72743
Tonga	5.7	24.821	18	4883.37	23.389	WPRO	UMI	Developing							107	0.0265585	24.821	24.821
Trinidad and Tobago	3.3	8.97528	18	30628.5	54.025	PAHO	HI	Developing				LAC			1365	0.122513	8.97528	8.97528
Tunisia	4	48.8586	21	10225.3	66.657	EMRO	LMI	Developing			Arab				11403	5.57134	48.8586	48.8586
Turkey	4.1	54.7147	21	17442.9	70.825	EURO	UMI	Developing	ACD	OECD					79512	43.5048	54.7147	54.7147
Turkmenistan		10.5551	16	9741.31	48.491	EURO	UMI	Transition							5663	0.597734	10.5551	10.5551
Uganda	4.7	5.72777	16	1485.2	19.383	AFRO	LI	Developing							41488	2.37634	5.72777	5.72777
Ukraine	2.5	42.5874	18	7666.22	68.596	EURO	LMI	Transition							44439	18.9254	42.5874	42.5874
United Arab Emirates		3.56729	20	56074.9	84.087	EMRO	HI	Developing			Arab				9270	0.330687	3.56729	3.56729
United Kingdom	2.3	125.342	24	35875.5	81.302	EURO	HI	Developed		OECD					65789	82.461	125.342	125.342
United Republic of Tanzania	4.9	8.16524	18	2048.29	28.114	AFRO	LI	Developing					SADC		55572	4.53759	8.16524	8.16524
United States of America	2.4	80.5387	23	48375.4	80.772	PAHO	HI	Developed		OECD				APEC	322180	259.48	80.5387	80.5387
Uruguay	2.8	41.7913	22	16736.9	94.414	PAHO	HI	Developing				LAC			3444	1.43929	41.7913	41.7913
Uzbekistan	5.2	1.22606	17	4153.94	50.956	EURO	LMI	Transition	ACD						31447	0.38556	1.22606	1.22606
Vanuatu	4.8	9.41658	18	2888.4	24.462	WPRO	LMI	Developing							270	0.0254248	9.41658	9.41658
Venezuela (Bolivarian Republic of)	3.3	2.22118	23	16210.3	88.083	PAHO	UMI	Developing				LAC			31568	0.701183	2.22118	2.22118
Viet Nam	3.8	33.4309	22	4319	30.417	WPRO	LMI	Developing	ACD					APEC	94569	31.6153	33.4309	33.4309
Yemen	6.7	12.0042	16	4388.14	31.776	EMRO	LI	Developing			Arab				27584	3.31125	12.0042	12.0042
Zambia	5.1	5.6121	17	3212.94	39.355	AFRO	LMI	Developing					SADC		16591	0.931104	5.6121	5.6121
Zimbabwe	4.1	9.62284	18	1702.8	33.196	AFRO	LMI	Developing					SADC		16150	1.55409	9.62284	9.62284
